# Supplementary material for: An Expert Consensus Statement on Biomarkers of Aging for Use in Intervention Studies
Source: J Gerontol A Biol Sci Med Sci. 2024 Dec 21;80(5):glae297. doi: 10.1093/gerona/glae297 (PMC11979094; doi:10.1093/gerona/glae297)
Supplement: glae297_suppl_Supplementary_Data [file glae297_suppl_supplementary_data.zip]

Archive with 2 entries (2 files):
- Recommended Biomarkers Filter (1).xlsx
- Supplementary Material_071224.pdf
