# Supplementary material for: An Expert Consensus Statement on Biomarkers of Aging for Use in Intervention Studies
Source: J Gerontol A Biol Sci Med Sci. 2024 Dec 21;80(5):glae297. doi: 10.1093/gerona/glae297 (PMC11979094; doi:10.1093/gerona/glae297)
Supplement: glae297_suppl_Supplementary_Data [file glae297_suppl_supplementary_data.zip › Recommended Biomarkers Filter (1).xlsx]

## Sheet: Sheet1
Use the filter function in column 1 to view recommended biomarkers for your desired research criteria
Biomarkers	Suitable as an outcome for acute intervention studies	Suitable as an outcome for short term intervention (< 3 months) studies	Suitable as an outcome for medium term intervention (3-6 months) studies	Suitable as an outcome for long term intervention (≥ 6 months) studies	Suitable for field settings	Suitable for cognitively impaired participants	Suitable for frail participants	The act of measuring this biomarker does not accelerate ageing	Clinically validated (i.e. has it been validated for use in clinical settings against set clinical standards)	Mechanistically validated (i.e does the biomarker reflect underlying cellular and molecular mechanisms of ageing)	Generalisable (i.e. does the biomarker function across different applications i.e. cell type, organ, system, human populations)	Precise (i.e. repeatable and reproducible)	Reliable (i.e. repeatable with minimal technical variability)	Sampling and source materials are easily obtained including collection, storage and processing	Does not require models or software for interpretation	Sensitive	Specific	Can be blinded to participants	Can be blinded to researchers	Can be blinded to data analysts	Predicts biological age better than chronological ageing	Responsive (i.e. does it respond to accelerated or decelerated ageing)	Minimal burden	Moderate burden	Burdensome	Non-invasive	Moderately invasive	Invasive	Minimal financial cost (< $10/participant)	Low financial cost ($10-50/participant)	Moderate financial cost ($51-100/participant)	High financial cost ($101-1000+ /participant)
IGF-1	No	No	Yes	Yes	Yes	Yes	Yes	Yes	Yes	Yes	Yes	Yes	Yes	Yes	Yes	Yes	No	Yes	Yes	Yes	No	Yes	Yes	No	No	No	Yes	No	Yes	No	No	No
GDF-15	No	No	Yes	Yes	Yes	Yes	Yes	Yes	No	Yes	Yes	Yes	Yes	Yes	Yes	Yes	No	Yes	Yes	Yes	Yes	Yes	Yes	No	No	No	Yes	No	No	No	No	No
IL-6	Yes	Yes	Yes	Yes	No	Yes	Yes	Yes	Yes	Yes	Yes	Yes	Yes	Yes	Yes	Yes	No	Yes	Yes	Yes	No	No	No	No	No	No	Yes	No	No	Yes	No	No
hsCRP	Yes	Yes	Yes	Yes	Yes	Yes	Yes	Yes	Yes	Yes	Yes	Yes	Yes	Yes	Yes	Yes	No	Yes	Yes	Yes	No	Yes	Yes	No	No	No	Yes	No	Yes	No	No	No
TNF-α	Yes	No	Yes	Yes	No	Yes	Yes	Yes	No	Yes	Yes	Yes	Yes	Yes	Yes	Yes	No	Yes	Yes	Yes	No	No	No	No	No	No	Yes	No	No	No	No	No
HbA1c	No	No	Yes	Yes	Yes	Yes	Yes	Yes	Yes	Yes	No	Yes	Yes	Yes	Yes	Yes	Yes	Yes	Yes	Yes	No	No	Yes	No	No	No	Yes	No	No	No	No	No
Muscle mass	No	Yes	Yes	Yes	Yes	Yes	Yes	Yes	Yes	Yes	No	Yes	Yes	Yes	Yes	Yes	Yes	Yes	No	Yes	Yes	Yes	No	No	No	Yes	No	No	No	No	No	No
Muscle strength	Yes	Yes	Yes	Yes	Yes	Yes	Yes	Yes	Yes	Yes	No	Yes	Yes	Yes	Yes	Yes	Yes	No	No	Yes	Yes	Yes	Yes	No	No	Yes	No	No	Yes	No	No	No
HGS	No	Yes	Yes	Yes	Yes	Yes	Yes	Yes	Yes	Yes	No	Yes	Yes	Yes	Yes	Yes	Yes	No	No	Yes	Yes	Yes	Yes	No	No	Yes	No	No	Yes	No	No	No
TUG	No	Yes	Yes	Yes	Yes	Yes	Yes	Yes	Yes	No	Yes	Yes	Yes	Yes	Yes	Yes	Yes	No	No	Yes	Yes	Yes	Yes	No	No	Yes	No	No	Yes	No	No	No
SBT	No	Yes	Yes	Yes	Yes	Yes	Yes	Yes	Yes	Yes	Yes	Yes	Yes	Yes	Yes	Yes	No	No	No	Yes	Yes	Yes	Yes	No	No	Yes	No	No	Yes	No	No	No
Gait Speed	Yes	Yes	Yes	Yes	Yes	Yes	Yes	Yes	Yes	Yes	Yes	Yes	Yes	Yes	Yes	Yes	Yes	No	Yes	Yes	Yes	Yes	Yes	No	No	Yes	No	No	Yes	No	No	No
Frailty Index	No	No	Yes	Yes	Yes	Yes	Yes	Yes	Yes	No	Yes	Yes	Yes	Yes	Yes	Yes	No	Yes	Yes	Yes	Yes	Yes	Yes	No	No	Yes	No	No	Yes	No	No	No
Cognitive Health	No	Yes	Yes	Yes	Yes	Yes	Yes	Yes	Yes	Yes	Yes	Yes	Yes	Yes	No	Yes	No	No	No	Yes	Yes	Yes	No	No	No	Yes	No	No	No	No	No	No
Blood Pressure	Yes	Yes	Yes	Yes	Yes	Yes	Yes	Yes	Yes	Yes	No	Yes	Yes	Yes	Yes	Yes	No	Yes	Yes	Yes	No	No	Yes	No	No	Yes	No	No	Yes	No	No	No
Telomere Length	No	Yes	Yes	Yes	No	Yes	Yes	Yes	No	Yes	Yes	No	No	No	No	No	No	Yes	Yes	Yes	Yes	Yes	No	No	No	No	Yes	No	No	No	No	No
DNA Methylation	No	No	Yes	Yes	Yes	Yes	Yes	Yes	No	Yes	Yes	Yes	Yes	Yes	No	Yes	No	Yes	Yes	Yes	Yes	Yes	No	No	No	No	Yes	No	No	No	No	Yes
